# Supplementary material for: Epidermal growth factor signals regulate dihydropyrimidine dehydrogenase expression in EGFR-mutated non-small-cell lung cancer
Source: BMC Cancer. 2016 Jun 6;16:354. doi: 10.1186/s12885-016-2392-0 (PMC4896005; doi:10.1186/s12885-016-2392-0)
Supplement: Additional file 2: Table S1. — Effects of 5-FU, gefitinib, and mithramycin A on cell proliferation in NSCLC cell lines. Cells were incubated with various concentrations of 5-FU for 72 h, and cell viability was examined by WST-1 assay. The IC50 values of these drugs were calculated for each cell line. Cell viability of the control group (DMSO) was set at 100 %. Values are means from three samples from one representative experiment. (XLSX 9 kb) [file 12885_2016_2392_MOESM2_ESM.xlsx]

## Sheet: Supplementary table. 1
IC50 of inhibitors for NSCLC cell lines
	H1299	H1437	H1975	PC9	HCC827
5-fluorouracil (μM)	7.6	15.2	28.5	37.6	30.2
Gefitinib (μM)	23.5	38.7	11.7	0.009	0.15
Mithramycin A (nM)	55.5	85.2	42.3	31.1	0.12
